# Supplementary material for: Development of an improved and specific inhibitor of NADPH oxidase 2 to treat traumatic brain injury
Source: Redox Biol. 2023 Jan 18;60:102611. doi: 10.1016/j.redox.2023.102611 (PMC9894920; doi:10.1016/j.redox.2023.102611)
Supplement: Multimedia component 1 [file mmc1.xlsx]

## Sheet: Nox2-ADME data for new analogs
NCGC ID	SMILES	Rat_SD/Microsomes t1/2 (m)	Solubility (ug/ml)	Permeability(pH7.4) (PAMPA_Pion_Lipid 1e-6 cm/s)	NOX-2 IC50 from PMN (µM)	X/XO IC50 (µM)
GSK2795039		1.02	36.7	1034.17	3.94 ± 3.18 (n=2)	0.603 ± 0.059 (n=2)
NCGC00650102	CN1C=CC(=N1)[S+]([O-])(=O)NC2=C3C(=CN(CC4CCCCC4)C3=NC=C2)C5=CC6=C(CCN6C7CC7)C=C5	NOT-DETERMINED	5.3	159.8	2.051 (n=1)	4.07 ± 5.43 (n=2)
NCGC00650040	CN1C=CC(=N1)[S+]([O-])(=O)NC2=C3C(=CN(C4CC4)C3=NC=C2)C5=CC6=C(C=C5)C7(CC7)C(=O)N6C8CC8	>30	22.9	248.7	15.22 (n=1)	4.21 ± 0.55 (n=2)
NCGC00650073	CN1C=CC(=N1)[S+]([O-])(=O)NC2=C3C(=CN(C4CC4)C3=NC=C2)C5=CC6=C(CCC6O)C=C5	18.2	31.1	182.4	>20 (n=1)	18.96 (n=1)
NCGC00650057	CNC1CCC2=C1C=C(C=C2)C3=CN(C4CC4)C5=NC=CC(N[S+]([O-])(=O)C6=NN(C)C=C6)=C35	17.9	>68	4	1.614 (n=1)	2.29 ± 3.23 (n=2)
NCGC00650062	CN1C=CC(=N1)[S+]([O-])(=O)NC2=C3C(=CN(C4CC4)C3=NC=C2)C5=CC6=C(CCC6=O)C=C5	17.3	38.6	88.1	>20 (n=1)	3.113 (n=1)
NCGC00650069	[O-][S+](=O)(NC1=C2C(=CN(C3CC3)C2=NC=C1)C4=CC5=C(CCC5=O)C=C4)C6=NN(C=C6)C7CC7	16	30	188.5	1.785 (n=1)	NOT-DETERMINED
NCGC00650025	CN1C=CC(=N1)[S+]([O-])(=O)NC2=C3C(=CN(C4CC4)C3=NC=C2)C5=CC6=C(CCC6N)C=C5	14.5	24	13	0.4468 (n=1)	> 20 (n=2)
NCGC00650075	CN(C)C1CCC2=C1C=C(C=C2)C3=CN(C4CC4)C5=NC=CC(N[S+]([O-])(=O)C6=NN(C)C=C6)=C35	14	39.7	292.6	0.05546 (n=1)	3.203 (n=1)
NCGC00650070	[O-][S+](=O)(NC1=C2C(=CN(C3CC3)C2=NC=C1)C4=CC5=C(CCC5=O)C=C4)C6=NN(C=C6)C7CC7	13.2	38.5	256	0.9657 (n=1)	8.926E-7 (n=1)
NCGC00650061	CN1C=CC(=N1)[S+]([O-])(=O)NC2=C3C(=CN(C4CC4)C3=NC=C2)C5=CC6=C(CCC6=O)C=C5	11.8	>66	72.8	4.252 (n=1)	2.34 ± 2.32 (n=2)
NCGC00600714	CC(N1C=C(C2=C(N[S+]([O-])(=O)C3=NN(C)C=C3)C=CN=C12)C4=CC5=C(C=CN5C)C=C4)C(F)(F)F	7.7	<1	478.6	0.3279 (n=1)	4.699 (n=1)
NCGC00650064	OC1CCC2=C1C=C(C=C2)C3=CN(C4CC4)C5=NC=CC(N[S+]([O-])(=O)C6=NN(C=C6)C7CC7)=C35	6.9	35.9	386	0.000005474 (n=1)	> 20 (n=1)
NCGC00650041	[O-][S+](=O)(NC1=C2C(=CN(C3CC3)C2=NC=C1)C4=CC5=C(C=C4)C6(CC6)C(=O)N5C7CC7)C8=NN(C=C8)C9CC9	6.2	2	615.2	NOT-DETERMINED	0.1799 (n=1)
NCGC00650021	CN1C=CC(=N1)[S+]([O-])(=O)NC2=C3C(=CN(C4CC4)C3=NC=C2)C5=CC6=C(CCC6NC(=O)OC(C)(C)C)C=C5	5.7	26.2	1936.4	2.424 (n=1)	4.432 (n=1)
NCGC00650103	CN1C=CC(=N1)[S+]([O-])(=O)NC2=C3C(=CN(C4CC4)C3=NC=C2)C5=CC6=C(CCN6C(=O)OC(C)(C)C)C=C5	4.6	8.2	NOT-DETERMINED	3.929 (n=1)	> 20 (n=2)
NCGC00601851	CN1C=CC(=N1)[S+]([O-])(=O)NC2=C3C(=CN(C4CC4)C3=NC=C2)C5=CC6=C(CCN6)C=C5	4.5	>64	190.8	1.53 ± 1.36 (n=3)	7.52 ± 10.49 (n=3)
NCATS-SM7270	CN1C=CC(=N1)[S+]([O-])(=O)NC2=C3C(=CN(C4CC4)C3=NC=C2)C5=CC6=C(C=CN6C)C=C5	3.7	19.6	999	2.146 (n=1)	4.1 ± 5.66 (n=2)
NCGC00600887	CC(N1C=C(C2=C(N[S+]([O-])(=O)C3=NN(C)C=C3)C=CN=C12)C4=CC5=C(CCN5C)C=C4)C(F)(F)F	3.3	21.9	628.8	0.5412 (n=1)	0.8715 (n=1)
NCGC00600903	CN1C=CC(=N1)[S+]([O-])(=O)NC2=C3C(=CN(CC(F)(F)F)C3=NC=C2)C4=CC5=C(CCN5C)C=C4	3.3	12.2	53.6	1.68 ± 2.07 (n=3)	0.056 ± 0.079 (n=2)
NCGC00600897	CN1C=CC(=N1)[S+]([O-])(=O)NC2=C3C(=CN(C4CC4)C3=NC=C2)C5=CC6=C(CCN6C)C=C5	1.7	>66	170.8	NOT-DETERMINED	1.38 ± 1.16 (n=2)
NCGC00650101	[O-][S+](=O)(NC1=C2C(=CN(C3CC3)C2=NC=C1)C4=CC5=C(C=C4)C6(CC6)CN5C7CC7)C8=NN(C=C8)C9CC9	1.2	36.8	81.8	11.57 ± 8.72 (n=2)	1.22 ± 0.32 (n=2)
NCGC00507962	CC(C)[N]1C=C(C2=CC3=C(CCN3C)C=C2)C4=C(N[S+]([O-])(=O)C5=N[N](C)C=C5)C=CN=C14	1.1	36.7	1034.2
NCGC00650063	CN1C=CC(=N1)[S+]([O-])(=O)NC2=C3C(=CN(CC4CC4)C3=NC=C2)C5=CC6=C(CCN6C7CC7)C=C5	1.1	1.4	1227	3.02 ± 2.96 (n=3)	0.36 ± 0.51 (n=2)
NCGC00650067	CCN1C=C(C2=C(N[S+]([O-])(=O)C3=NN(C)C=C3)C=CN=C12)C4=CC5=C(CCN5C6CC6)C=C4	1	13.9	818.7	2.4 ± 2.26 (n=2)	7.61 ± 10.24 (n=2)
NCGC00650045	CN1C=CC(=N1)[S+]([O-])(=O)NC2=C3C(=CN(C4CC4)C3=NC=C2)C5=CC6=C(C=CN6C)C=C5	1	2.2	NOT-DETERMINED	> 20 (n=1)	NOT-DETERMINED
NCGC00650068	CN1C=CC(=N1)[S+]([O-])(=O)NC2=C3C(=CN(CC4CCOCC4)C3=NC=C2)C5=CC6=C(CCN6C7CC7)C=C5	0.9	13.1	907.4	11.83 (n=1)	2.299 (n=1)
NCGC00650026	CN1C=CC(=N1)[S+]([O-])(=O)NC2=C3C(=CN(C4CC4)C3=NC=C2)C5=CC6=C(CCC6)C=C5	0.9	1	1421.3	3.1 ± 2.59 (n=3)	> 20 (n=2)
